# Supplementary material for: ZMAT3 alleviates cell death in Fanconi anemia via adaptation of sphingolipid metabolism
Source: Sci Adv. 2026 Jul 31;12(31):eaeb6444. doi: 10.1126/sciadv.aeb6444 (PMC13426403; doi:10.1126/sciadv.aeb6444)
Supplement: Supplementary file 2 — Tables S1 and S2 [file sciadv.aeb6444_tables_s1_and_s2.zip]

Archive with 2 entries (2 files):
- aeb6444_table_s1.xlsx
- aeb6444_table_s2.xlsx
