# Supplementary material for: ZMAT3 alleviates cell death in Fanconi anemia via adaptation of sphingolipid metabolism
Source: Sci Adv. 2026 Jul 31;12(31):eaeb6444. doi: 10.1126/sciadv.aeb6444 (PMC13426403; doi:10.1126/sciadv.aeb6444)
Supplement: Supplementary file 2 — Tables S1 and S2 [file sciadv.aeb6444_tables_s1_and_s2.zip › aeb6444_table_s1.xlsx]

## Sheet: significant genes and clusters 
target_id	pval	qval	cluster
AAMDC	0.000565912	0.0168343	4
AARS1	0.000315388	0.0121605	2
ABCA12	0.000910496	0.0220561	6
ABCA2	9.04657e-05	0.00584391	4
ABCC9	3.30719e-06	0.000855417	3
ABCD1	0.00101014	0.023418	6
ABHD15	0.000329718	0.0124499	4
ABI3BP	0.00335778	0.0479402	3
ABL2	0.00220899	0.037497	3
ABTB2	0.00356702	0.049067	6
ACADS	0.000426191	0.0140785	3
ACAT2	0.000402888	0.0136836	1
ACBD7	0.00162952	0.0313959	6
ACER2	3.45578e-07	0.000175155	6
ACSF2	0.00162401	0.0313959	6
ACTA2	5.83581e-06	0.00120163	6
ACTN1	0.00217226	0.0371284	3
ADAM19	0.000162114	0.00855007	6
ADAMTS1	1.88031e-05	0.0022866	3
ADAMTS2	0.00122754	0.0266764	4
ADAMTS6	0.000303961	0.0118159	2
ADAMTSL1	1.64048e-05	0.00215153	3
ADAMTSL4	0.000166998	0.00864087	6
ADAMTSL5	0.000417551	0.0139209	6
ADARB1	0.00198487	0.0351567	5
ADAT2	0.00196642	0.0349636	1
ADGRA2	1.36529e-05	0.0019346	4
ADGRB2	0.000847498	0.0214912	5
ADM	5.93143e-05	0.00458595	3
ADRB2	1.34114e-05	0.00192103	6
AEN	0.000699045	0.0190725	5
AFAP1L1	0.00350122	0.0486735	3
AGO1	0.002757	0.0431493	3
AGRN	0.000192009	0.00937145	6
AGTR1	2.44086e-06	0.000719275	3
AHNAK2	0.000412163	0.0138645	4
AJM1	0.000284795	0.0115164	6
AK1	0.000212868	0.00970648	6
AK3	0.00255057	0.0409896	5
AKIRIN1P1	4.60309e-08	5.5145e-05	4
ALCAM	0.000116104	0.00684504	2
ALDH1L2	0.000127697	0.00725344	3
ALDH3B1	0.000628111	0.0180332	4
ALG9	0.00153391	0.0305808	3
AMMECR1	0.00360752	0.0493665	3
ANAPC1P4	2.45617e-06	0.000719275	2
ANGPTL2	1.08368e-06	0.000385967	4
ANK2	0.00113134	0.0252076	1
ANKRA2	0.00208638	0.0360334	6
ANKRD13A	5.43426e-05	0.00447579	3
ANKRD13C-DT	8.59901e-05	0.00566588	4
ANKRD17	0.00201279	0.035366	3
ANKRD33B	0.00282119	0.0437384	6
ANKRD36	0.00141373	0.0287947	5
ANLN	0.000204467	0.00948874	5
ANP32B	0.00100114	0.0233505	2
AOX1	0.000587231	0.0171586	3
APLP1	0.000144488	0.00786805	6
AQP3	0.000333643	0.0124516	6
ARHGAP44	0.00268354	0.0423011	3
ARHGEF2	0.000497428	0.0156446	2
ARHGEF25	0.0015722	0.0310481	4
ARHGEF28	4.36114e-05	0.0039096	3
ARL4C	0.000571293	0.01688	5
ARL6IP5	0.000790869	0.0206107	4
ARL8A	0.00224136	0.0377707	5
ARRDC3	0.00286213	0.0441136	2
ARSA	0.0015652	0.0310168	4
ARSI	6.1847e-05	0.00463079	4
ARSJ	3.37542e-08	4.44813e-05	4
ARVCF	0.000500123	0.015692	4
ASAH1	0.000195385	0.00943142	4
ASAH2B	0.000678548	0.0187461	3
ASF1B	0.00351989	0.0487825	4
ASNS	5.3186e-07	0.000233628	1
ASS1	0.0015988	0.0310752	4
ATF1	0.00134446	0.0279454	2
ATF4	2.97221e-06	0.000799343	1
ATOH8	0.000172998	0.00878652	4
ATP6V0C	0.00180463	0.0332142	6
ATP9A	0.000806803	0.0208064	6
AURKA	0.00151252	0.0302457	5
B2M	0.00145167	0.0292957	4
B3GNT9	0.00216382	0.0370323	4
B4GAT1	0.000444419	0.0144964	4
BAG3	0.00260291	0.0414562	6
BAHD1	0.00304205	0.045503	6
BAZ2A	0.00356304	0.0490635	3
BBC3	0.001557	0.0309475	4
BCAM	0.000896453	0.0220075	4
BCAR3	0.000266694	0.0110172	2
BCAT1	0.00100416	0.0233613	2
BCL6	0.000865591	0.0217765	3
BCLAF1	0.000677238	0.0187461	3
BDNF	0.00032468	0.012366	2
BLTP3A	0.00227116	0.0379814	2
BMP1	0.00103183	0.0236066	4
BNC1	0.000250774	0.0105839	3
BNIP3	0.00234865	0.0386881	3
BSG	0.00261931	0.0416372	4
BTBD19	0.00102959	0.0236066	6
BTBD3	0.000143783	0.00786805	2
BTBD6	0.000501451	0.0156962	3
BTG2	2.04805e-09	6.7473e-06	6
BZW2	7.89852e-05	0.00541281	2
C10orf105	8.13978e-05	0.00550082	6
C17orf75	0.00126861	0.0270515	3
C1D	0.00173139	0.0325481	3
C2CD3	0.00257651	0.0412571	5
CADM4	0.000540709	0.0164305	6
CALB1	4.80774e-05	0.00413741	3
CALCOCO1	0.000414408	0.0138958	6
CALR	0.00327042	0.04736	1
CAMTA2	0.000106377	0.00652017	1
CARD16	0.00161043	0.0312551	4
CARMIL1	0.000114149	0.0068066	4
CARS1	0.000418325	0.0139209	2
CASTOR2	0.000189544	0.00932019	6
CAV1	0.00193672	0.0347239	2
CAVIN2	8.21359e-05	0.00552238	6
CC2D2A	0.00259851	0.0414562	4
CCDC112	0.000928861	0.02231	2
CCDC6	0.00137627	0.0282501	2
CCDC80	0.00326672	0.04736	2
CCL2	0.000186754	0.00926933	6
CCN1	3.41359e-05	0.00339825	5
CCN2	9.37901e-07	0.00035076	5
CCND3	0.00124902	0.0268508	6
CCNT1	0.00106015	0.024129	3
CCPG1	0.00323239	0.0471799	3
CCT3	0.000187103	0.00926933	3
CCT8	0.00164855	0.0316224	3
CD248	0.000201616	0.00948874	6
CD44	0.00125264	0.0268847	3
CD82	2.65956e-05	0.00292064	6
CD9	0.000531148	0.0162419	6
CDC42EP3	0.00162538	0.0313959	2
CDCA7	0.000204087	0.00948874	3
CDCP1	0.00245834	0.0397507	2
CDH10	0.00061939	0.0178217	6
CDH3	0.000451351	0.01465	5
CDK15	0.00217665	0.0371553	3
CDKN1A	1.54316e-11	2.03358e-07	6
CDKN2B	0.000604092	0.0174577	1
CDKN2C	0.000950583	0.0226934	4
CEBPD	0.00033334	0.0124516	6
CEBPG	0.00045046	0.01465	1
CEL	0.00301282	0.0452197	6
CERS5	0.00164095	0.0315225	4
CFAP251	2.49833e-07	0.000138606	5
CHD1L	0.000141741	0.00781623	3
CHN1	0.00135706	0.0280743	4
CHPF2	0.000316516	0.0121605	6
CHST14	8.57326e-05	0.00566588	4
CILP2	0.00175156	0.0327012	5
CIMAP1C	0.000131543	0.00737647	6
CITED2	0.00124502	0.0268086	3
CLCA2	0.000237641	0.0103697	6
CLCN6	0.00120804	0.0264539	2
CLDN11	0.000587133	0.0171586	1
CLDN3	0.00234043	0.038601	6
CLEC11A	0.0028971	0.0442303	4
CLEC14A	9.01241e-08	6.98621e-05	3
CLEC2B	0.000416386	0.0139209	4
CLIC3	0.000261063	0.0108527	6
CLIP1	0.00229533	0.0382401	3
CLIP3	0.000824732	0.0211002	6
CLN6	0.00353938	0.0488599	3
CLSTN3	0.000156708	0.00836071	6
CNN1	0.000693747	0.0189999	6
CNNM1	0.000564207	0.0168343	3
CNTN3	0.000301051	0.0117438	3
COG8	0.000204493	0.00948874	3
COL1A1	2.24456e-05	0.00261759	4
COL1A2	0.000366086	0.0129827	4
COL3A1	2.75906e-08	4.03987e-05	4
COL4A4	0.00173478	0.0325654	4
COL5A1	0.000519785	0.0160792	4
COL6A3	2.57921e-05	0.00285621	1
COLEC12	0.000242782	0.0104844	1
CORO1C	0.00123443	0.0266764	3
CPA4	3.26659e-05	0.00331223	5
CPNE2	5.8962e-05	0.00458595	4
CRABP2	8.26583e-05	0.0055293	4
CREB1	0.000672919	0.0187461	3
CREBRF	0.00219841	0.0374332	3
CRELD1	0.0034228	0.0482753	1
CRIM1	0.00343093	0.048282	3
CRIP1	0.0034083	0.0482616	4
CRIP2	9.35649e-05	0.00598543	4
CRISPLD2	0.000726632	0.0193446	6
CRTC3	0.00129736	0.0274424	3
CS	0.00315374	0.0465397	3
CSF1	0.000117769	0.00688013	6
CST3	0.000167205	0.00864087	4
CSTF3	0.00147312	0.0296378	4
CTH	0.000222762	0.0099849	2
CTNNAL1	0.00140904	0.0287436	2
CTSB	4.0545e-05	0.00375677	4
CXCL12	0.000164923	0.00862771	2
CXCL16	5.63251e-05	0.00453384	4
CXXC5	3.5261e-05	0.00346769	4
CYBA	0.00353054	0.0488599	4
CYFIP2	4.28449e-06	0.000956967	6
CYGB	0.000170849	0.00876049	6
CYP51A1	0.00286609	0.0441231	2
DACT3	3.61337e-05	0.00352718	6
DARS2	0.000110661	0.0066894	2
DBNDD1	0.00194539	0.0347848	4
DCAF4	1.31078e-05	0.00189818	3
DCTD	0.000292605	0.0116143	3
DDIT3	6.90735e-06	0.00135858	2
DDIT4	1.79875e-05	0.00223622	1
DDR2	0.00128996	0.0273384	2
DDX18	0.00107992	0.0244943	3
DDX20	0.00159472	0.0310752	3
DDX21	7.9274e-05	0.00541281	3
DFFA	0.000874682	0.021872	3
DGCR8	0.0025989	0.0414562	4
DGKA	0.0033128	0.04764	6
DHCR7	0.00196866	0.0349636	1
DKC1	0.000188918	0.00932019	2
DLK2	0.000117993	0.00688013	6
DMPK	1.69386e-05	0.00215153	6
DNAI3	0.00184551	0.0335964	6
DNAJB2	0.00230282	0.0382945	6
DNAJC2	0.000795422	0.0206107	2
DNAJC6	0.00157162	0.0310481	3
DOCK10	0.00176008	0.0327141	2
DPYSL2	9.82326e-06	0.00157245	1
DRAXIN	4.9949e-06	0.00106166	6
DSP	0.00204099	0.0356712	3
DTX3L	0.00247694	0.0399525	4
DTX4	0.0024584	0.0397507	6
DUSP1	1.28454e-07	8.90933e-05	6
DUSP14	7.16993e-05	0.00510731	6
DUSP5	0.00342068	0.0482753	5
EBF2	0.000344811	0.012587	2
EBI3	0.000644065	0.0182863	6
ECM1	0.000901471	0.0220075	6
ECM2	0.00331232	0.04764	1
EDA2R	0.000242625	0.0104844	6
EFEMP1	0.0016895	0.0320932	4
EFEMP2	0.00226315	0.0379438	4
EFL1	0.000678166	0.0187461	3
EFNB1	1.16717e-08	2.19727e-05	6
EFNB3	0.000170215	0.00876049	4
EGFL7	0.000144028	0.00786805	6
EGR1	1.80422e-10	1.1888e-06	6
EHD1	0.00331347	0.04764	4
EIF1	0.00267133	0.0422096	1
EIF2A	0.00138622	0.0283448	2
EIF2S1	0.000880533	0.0219351	2
EIF2S2	0.000397331	0.0136711	2
EIF3C	0.0028872	0.0441454	1
EIF4A1	0.00191754	0.0344269	2
EIF5	0.000894828	0.0220075	1
ELP3	0.00128636	0.0273384	3
ELP4	0.00101292	0.023418	4
EMC10	0.000368432	0.0129827	6
EMILIN1	7.55345e-06	0.00140196	4
ENC1	0.000337565	0.0124516	5
ENPP2	3.78935e-05	0.00364984	1
EPB41L4B	0.000782989	0.0205542	3
EPHA2	5.27335e-05	0.00437058	6
EPOR	0.00222625	0.0376122	4
EPPK1	9.10607e-05	0.00585365	6
EPRS1	0.00110156	0.0247297	2
EPS8L2	0.00256462	0.0411652	6
ESYT2	0.00333663	0.0477936	6
ETFB	0.00181637	0.0333371	4
ETS1	4.85848e-05	0.00413741	3
ETS2	0.000121749	0.00700614	2
EVI2A	0.000426347	0.0140785	4
EXT1	9.65671e-05	0.00614764	2
F3	0.00103362	0.0236066	3
FABP5	0.00114946	0.0254582	3
FADS1	0.00185238	0.0336235	1
FADS2	0.00019181	0.00937145	1
FADS3	0.0023216	0.038483	6
FAF1	0.000514048	0.0159391	2
FAM20C	9.73978e-06	0.00157245	4
FAM210B	0.000155777	0.00834482	6
FAM216A	0.000335066	0.0124516	3
FAM83D	0.000338265	0.0124516	5
FAM83H	0.000201985	0.00948874	5
FAM86B1	0.00221143	0.037497	2
FAM89B	0.00079344	0.0206107	6
FARSB	0.000879374	0.0219351	2
FAT3	0.000290056	0.0116143	3
FAXDC2	0.000965273	0.0229405	6
FBLN2	0.00353883	0.0488599	5
FBXL2	0.00308227	0.0458314	4
FCGRT	0.000759577	0.0200194	6
FECH	0.0018401	0.0335964	5
FGF11	0.00113432	0.0252076	5
FHL2	0.00109977	0.0247297	5
FHL3	0.00359044	0.0492316	6
FKBP7	0.00223562	0.0377222	4
FLG	0.0026421	0.041949	4
FLNC	2.51978e-05	0.00281404	5
FLT3LG	0.00130126	0.0274808	4
FOS	8.75157e-06	0.00151748	6
FOXL1	0.000848038	0.0214912	6
FOXO4	0.000474062	0.0152515	4
FOXRED2	0.000109214	0.00663238	3
FRRS1	0.00159444	0.0310752	4
FSCN1	0.00233722	0.038601	6
FST	0.000551897	0.0165293	3
FUCA1	0.00233995	0.038601	5
FURIN	0.00172543	0.0324825	6
FUT8	0.00162942	0.0313959	1
GABBR2	0.00328332	0.0474251	6
GABPB1	0.00340264	0.0482616	1
GABRA3	6.07301e-06	0.00123123	3
GABRP	0.000668154	0.0186941	3
GAL3ST4	0.000765705	0.0201407	6
GALNT16	0.00347103	0.0484626	4
GALNT2	0.0034716	0.0484626	6
GAMT	0.00144352	0.0292657	4
GARS1	0.00163821	0.0315158	2
GAS1	0.000664608	0.0186345	4
GATA2	0.00196129	0.034927	6
GCHFR	0.000210931	0.00969345	4
GDF15	2.1523e-05	0.00255522	6
GDF6	0.00297851	0.0450641	5
GJA1	0.000866019	0.0217765	1
GJB5	0.00166627	0.0318452	5
GJD3	0.00117708	0.0258957	6
GLIPR1	0.000680143	0.0187509	5
GLIPR2	6.10554e-05	0.00461228	4
GLIS2	0.000731707	0.0194188	4
GNB5	0.000902172	0.0220075	4
GNPTG	0.000424517	0.0140785	4
GOT1	0.00125561	0.0269048	2
GPC1	4.51707e-06	0.000975835	6
GPC6	0.000399262	0.0136836	2
GPNMB	0.00168182	0.0320274	4
GPR146	0.00224847	0.037842	3
GPR153	0.00272752	0.0428917	5
GPR3	6.26462e-05	0.00463793	5
GPR87	0.00136912	0.0281915	5
GPR89B	0.00159733	0.0310752	3
GRAMD1B	0.00112952	0.0252076	3
GREB1	0.000932826	0.02231	6
GREM1	1.17626e-05	0.0017817	3
GRHL1	0.00172533	0.0324825	6
GRPEL2	0.000193351	0.00940214	2
GRSF1	0.0026774	0.0422547	2
GSN	0.0011589	0.0255478	4
GSTM2	0.000373863	0.0130683	6
GSTZ1	0.00343668	0.048282	4
GUCY1A2	0.000125157	0.00715078	1
GYS1	0.00169501	0.0320932	3
H1-0	3.35265e-05	0.00337261	1
H2AC11	0.000684983	0.0188144	6
H2BC18	0.00186633	0.0337837	2
H4C5	0.00129037	0.0273384	2
HAP1	0.00072162	0.0193283	6
HAPLN3	0.000704676	0.0191469	4
HAS2	2.38155e-08	3.92301e-05	3
HBEGF	0.00115933	0.0255478	5
HCN2	5.77559e-05	0.00453384	6
HEATR1	0.00033785	0.0124516	2
HELZ2	0.000609105	0.0175641	6
HERC5	2.88516e-06	0.000792096	6
HEXIM1	1.8509e-05	0.00227955	4
HHAT	0.000570803	0.01688	5
HHLA1	1.20706e-05	0.00178726	3
HK2	0.000752201	0.0198648	2
HLA-A	6.53274e-05	0.00475627	4
HLA-B	0.000284895	0.0115164	6
HLA-E	0.00165387	0.0316784	4
HMCN2	0.000375641	0.0130958	6
HMGA2	3.42971e-05	0.00339825	3
HMGB1	0.00143884	0.0292158	1
HMGCL	0.0006519	0.0183975	4
HMGCR	0.00159217	0.0310752	1
HNRNPA0	0.00314871	0.0465397	1
HNRNPDL	0.000930803	0.02231	2
HOGA1	0.00322995	0.0471799	6
HOXA11	0.00341025	0.0482616	4
HOXA13	0.00158389	0.0310752	3
HOXB13	0.0028999	0.0442303	6
HOXB3	0.000482708	0.015328	6
HOXB9	0.000789118	0.0206107	2
HOXC10	0.000549931	0.0165254	3
HPSE	0.000726014	0.0193446	6
HSD3BP5	2.97217e-05	0.00313338	6
HSP90AA1	0.000905148	0.0220075	3
HSP90B1	4.07663e-05	0.00375677	2
HSPA1A	0.000133613	0.00746084	6
HSPA1B	5.97685e-05	0.00458595	4
HSPA5	6.34473e-05	0.00465265	2
HSPD1	1.67263e-05	0.00215153	3
HSPG2	0.00135531	0.0280743	6
IARS1	0.000111881	0.0067323	2
ICAM1	0.000966155	0.0229405	5
ID1	0.000336275	0.0124516	4
ID3	4.42441e-06	0.000971748	6
IER2	4.56279e-05	0.00398202	6
IER5	0.000638073	0.018161	6
IER5L	0.00017787	0.00891246	4
IFFO2	0.000352333	0.0126859	6
IFI27	1.49206e-05	0.00203373	6
IFI27L2	0.00284737	0.0440407	4
IFI30	0.00025009	0.0105839	6
IFI44	0.000711687	0.0191794	5
IFI6	1.29148e-05	0.00189101	6
IFIT1	7.49872e-05	0.00522847	6
IFIT2	8.54956e-06	0.00150222	5
IFIT3	6.03664e-07	0.000256616	5
IFITM1	0.000125348	0.00715078	4
IFITM3	9.81932e-05	0.00621906	4
IGF2BP2	0.0013322	0.0278208	3
IGFBP4	9.39345e-07	0.00035076	6
IGFBP5	0.000101824	0.00638969	4
IGFBP6	0.000107267	0.00654431	4
IGFBP7	0.00332155	0.0476812	6
IL11	0.000373499	0.0130683	5
IL24	0.000716639	0.0192339	3
IL32	0.00277784	0.0433212	6
IL7R	0.000147933	0.00802248	5
ING4	4.16814e-05	0.00381442	4
INHBA	0.000244176	0.0104844	3
INHBE	7.79753e-05	0.00537989	1
INPP4B	0.000810635	0.0208429	3
INSIG1	0.000989499	0.023285	1
INTS13	0.00308488	0.0458314	3
IP6K3	0.00058583	0.0171586	6
IPO5	0.00155586	0.0309475	2
IRF1	0.00299187	0.0451437	4
IRF2BPL	0.00204842	0.0357538	4
IRS1	0.000326824	0.0123761	3
ISG15	9.39795e-07	0.00035076	6
ITGA4	0.00209836	0.0360994	1
ITGA7	0.000366412	0.0129827	6
ITGB5	0.00137128	0.0281915	4
ITM2B	0.000493062	0.0155647	6
ITM2C	0.000477734	0.0152805	6
ITPKB	3.34344e-06	0.000855417	4
IVNS1ABP	0.000113902	0.0068066	2
JPH2	0.0030009	0.0451437	6
JUN	5.47704e-05	0.00448301	6
JUNB	2.52433e-07	0.000138606	6
JUND	0.000403925	0.0136836	4
JUP	0.0029772	0.0450641	6
KANK2	0.000539887	0.0164305	4
KBTBD11-OT1	0.000741689	0.0196265	3
KCND1	0.00111106	0.0249006	6
KCNG1	9.04514e-05	0.00584391	2
KCNQ5	7.25459e-06	0.00138552	3
KCNS1	1.74914e-05	0.00219526	2
KCTD11	0.000235194	0.0103313	6
KDM5D	0.001234	0.0266764	3
KIAA1522	0.00158137	0.0310752	6
KIAA1549L	3.06386e-07	0.000161502	3
KISS1	0.000379103	0.0131816	5
KLF12	0.000211489	0.00969345	3
KLF3	0.000893777	0.0220075	2
KLF9	0.000164986	0.00862771	1
KLHDC7B	0.000262097	0.0108614	2
KPNA3	0.000392258	0.0135319	2
KREMEN1	0.00339326	0.0482377	6
KRT7	0.00243172	0.0395131	6
KRTAP2-3	0.000173386	0.00878652	3
L1CAM	1.52193e-07	9.13681e-05	3
LAMA2	0.00326997	0.04736	3
LAMB2	7.65819e-05	0.00531156	4
LCE1C	0.000508221	0.015833	6
LDB1	0.000427334	0.0140785	6
LDHB	0.000369393	0.0129827	3
LDLR	0.00276587	0.0431885	4
LGALS3	8.54663e-06	0.00150222	4
LGALS3BP	0.000223881	0.010001	4
LGR5	0.000973184	0.0229421	3
LIMA1	0.00306521	0.0457455	3
LIMS2	0.000801392	0.0207073	6
LMCD1	0.000244248	0.0104844	6
LMO7	0.0011909	0.0261561	5
LMOD1	7.41768e-05	0.00522728	6
LONRF1	0.00206112	0.0359278	2
LOX	0.000645251	0.0182863	3
LOXL3	0.00269687	0.0424604	6
LPP	0.000652483	0.0183975	3
LRP1	0.00108245	0.0245095	6
LRP10	0.000708654	0.0191794	4
LRRN4CL	9.02452e-05	0.00584391	4
LRRTM2	0.00028889	0.0116067	6
LSS	0.00191468	0.0344225	1
LUM	0.000205654	0.00950916	4
LURAP1L	2.13983e-06	0.000671398	2
MAN1A1	0.00158891	0.0310752	1
MANF	0.000301215	0.0117438	1
MANSC1	0.000576771	0.0170038	6
MAP1A	2.69464e-06	0.00075553	6
MAP2K3	0.00243104	0.0395131	6
MAP3K12	0.00321597	0.0471414	6
MAPK8	0.00182535	0.0334554	3
MARCHF1	0.0012627	0.026969	3
MARCKSL1	0.000603569	0.0174577	6
2001-03-01	1.41633e-05	0.00198557	3
MATN3	0.000226764	0.0100278	4
MBIP	0.00200521	0.0353203	1
MCAM	2.76751e-05	0.00300687	6
MDM2	2.78371e-05	0.00300687	6
ME2	0.00188558	0.0339457	3
MED1	0.00352042	0.0487825	3
MEDAG	0.000225102	0.0100216	4
MEGF8	9.05044e-06	0.00154892	4
MEIS3	0.000929962	0.02231	6
MELTF	0.000298818	0.0117438	6
MEST	0.000599212	0.017393	6
METTL16	0.00219861	0.0374332	3
METTL27	0.00212992	0.0365471	4
MFAP4	3.09488e-05	0.00323685	4
MGLL	0.0017373	0.0325664	2
MGST1	0.00138734	0.0283448	2
MIB2	3.9052e-05	0.00364984	6
MID1IP1	0.000131019	0.00737647	1
MIDN	0.00209421	0.0360752	4
MIEN1	0.0028335	0.0438777	4
MINPP1	0.00226909	0.0379814	4
MKX	0.00313088	0.0464103	2
MME	0.000219248	0.00986093	2
MMP1	2.30388e-06	0.00070606	3
MMP2	4.51614e-05	0.00397943	4
MMP24OS	6.25421e-05	0.00463793	4
MOK	3.26749e-05	0.00331223	3
MPHOSPH10	0.00166935	0.0318452	3
MPP7	0.000725214	0.0193446	3
MR1	1.69545e-06	0.000572887	6
MRC2	0.000368875	0.0129827	4
MRPL41	0.0012772	0.0271905	4
MRPS35	0.00136814	0.0281915	3
MSANTD3	0.00136964	0.0281915	3
MSLN	0.00363906	0.0496434	4
MT-CO3	0.0017913	0.0330332	4
MTF1	0.00169333	0.0320932	3
MTFR1	0.00177435	0.0327943	3
MTHFD1L	0.000386379	0.013364	2
MTHFD2	7.74174e-06	0.00141695	2
MTMR2	0.00315257	0.0465397	2
MXRA8	0.00273234	0.0429163	4
MYB	0.00175241	0.0327012	2
MYC	0.000466232	0.0150588	3
MYEF2	0.00313494	0.0464183	6
MYLK	0.00239202	0.0392065	6
MYO6	0.00172098	0.0324825	6
MYOF	0.00184506	0.0335964	3
MYORG	1.69779e-05	0.00215153	6
NACAD	0.00266607	0.042177	6
NACC2	3.26499e-05	0.00331223	6
NALF1	7.36909e-05	0.00522096	3
NANP	0.00320193	0.0470259	3
NAT10	0.00225564	0.0378661	3
NATD1	1.52534e-07	9.13681e-05	6
NBL1	0.00151892	0.0303278	4
NBPF15	0.0019419	0.0347696	2
NECTIN4	0.00354084	0.0488599	6
NEDD1	0.00240598	0.0393863	3
NEDD4L	0.000477581	0.0152805	3
NEFM	7.16342e-05	0.00510731	3
NEU1	0.000356338	0.0127952	6
NFE2L2	0.000826204	0.0211002	2
NFIL3	0.00103738	0.0236516	1
NHERF1	0.00236073	0.0387901	6
NIBAN1	3.50528e-06	0.000855417	2
NICN1	0.00287262	0.0441454	4
NINJ1	0.000259798	0.0108342	6
NINJ2	0.00290935	0.044323	4
NIPAL4	0.00195816	0.0349183	6
NKX3-1	0.000713152	0.0191794	5
NLGN2	0.00024911	0.0105839	4
NOC3L	0.00207756	0.0360188	2
NOL10	0.000297821	0.0117438	3
NOP56	0.00351009	0.0487419	3
NOTCH3	4.86643e-05	0.00413741	6
NPTXR	0.00102832	0.0236066	5
NR1D2	0.00301733	0.0452359	2
NRG1	0.0002487	0.0105839	3
NRP1	2.46919e-05	0.00280126	1
NSD2	0.000567847	0.0168538	2
NSMAF	0.0030766	0.0458314	3
NTN1	2.9279e-05	0.0031116	5
NUAK2	0.00130993	0.0274931	5
NUCB1	0.00275514	0.0431493	4
NUDT19	0.00258663	0.0413673	6
NYNRIN	0.000201896	0.00948874	6
OAS1	6.12498e-05	0.00461228	5
OAS2	1.43581e-05	0.0019917	5
OASL	4.39113e-07	0.00021432	5
OAZ2	0.000271358	0.01114	4
ODC1	0.00141987	0.0288752	2
ODF2L	0.000326253	0.0123761	4
OLFML2A	8.00276e-08	6.59128e-05	4
OLFML2B	0.00200431	0.0353203	1
OR5B19P	3.73904e-06	0.00086444	4
ORAI3	2.55207e-06	0.000731113	6
OSBPL3	0.000588963	0.0171711	6
OSTM1	0.00109948	0.0247297	6
OXLD1	0.0016296	0.0313959	4
OXTR	0.000251385	0.0105839	3
PA2G4	0.00312207	0.0463318	2
PADI3	7.36911e-06	0.00138729	6
PAICS	5.98561e-05	0.00458595	3
PAIP2	0.00096941	0.0229421	4
PAK1	0.00257661	0.0412571	3
PALM2AKAP2	0.00017469	0.00878652	3
PAPLN	0.000103197	0.00641475	4
PAQR4	0.00133636	0.0278208	1
PARP10	0.00150713	0.0301838	6
PARP14	0.000215649	0.00973789	4
PARP9	0.00172056	0.0324825	6
PBX3	0.00115907	0.0255478	3
PCDH18	5.16854e-05	0.00433828	1
PCDHB11	0.000438058	0.0143244	4
PCDHB13	5.70375e-05	0.00453384	4
PCDHB14	0.000180914	0.00903062	4
PCDHGB5	8.53859e-05	0.00566588	3
PCDHGB7	0.000213746	0.00971293	4
PCK2	4.60566e-05	0.00399298	1
PCOLCE	0.00101247	0.023418	4
PCSK9	4.77666e-09	1.25894e-05	3
PCTP	0.00229002	0.0381999	6
PCYOX1L	0.000542495	0.0164345	4
PDCD11	0.0032593	0.0473551	2
PDCD1LG2	7.1966e-06	0.00138552	3
PDE1C	0.000277954	0.0113052	2
PDE4A	0.000204079	0.00948874	6
PDIA6	0.00264544	0.0419514	2
PGF	0.000685302	0.0188144	6
PHGDH	0.000269502	0.0110984	1
PHLDA3	3.89258e-05	0.00364984	6
PHLPP1	0.000636554	0.018157	3
PI4K2B	0.000403917	0.0136836	2
PIGCP1	2.36581e-05	0.0027348	4
PIGO	0.000203702	0.00948874	3
PIGZ	0.000886321	0.0219548	6
PIK3R3	0.000702445	0.0191257	6
PIP5K1C	0.00157385	0.0310481	6
PLA2G15	0.00335464	0.0479402	4
PLA2R1	0.0010173	0.023478	4
PLAC8	0.00112961	0.0252076	3
PLCB4	0.00276606	0.0431885	5
PLCXD2	5.77301e-05	0.00453384	6
PLEKHA1	0.00175975	0.0327141	4
PLEKHG3	0.000463626	0.0150114	6
PLEKHG5	0.00207108	0.0360063	6
PLEKHO2	0.000335311	0.0124516	6
PLK1	0.00305762	0.045684	3
PLK3	0.00346748	0.0484626	6
PLPP2	0.000796086	0.0206107	3
PLPPR2	0.000636066	0.018157	5
PLSCR4	9.5518e-06	0.00157245	4
PLTP	9.58215e-07	0.00035076	5
PLXND1	0.000474512	0.0152515	6
PMP22	0.000972701	0.0229421	5
PODN	0.000226386	0.0100278	4
PODXL	0.000344149	0.012587	5
POGK	0.00343393	0.048282	2
POLR1E	0.000121363	0.00700614	3
POLR3E	0.0034006	0.0482616	3
POLR3G	0.00133632	0.0278208	3
PPA1	0.00324182	0.0471799	3
PPEF2	0.00242174	0.0394871	3
PPIC	0.00307806	0.0458314	4
PPL	0.00034106	0.0125195	4
PPM1D	0.000399779	0.0136836	6
PPM1E	0.000653364	0.0183975	3
PPME1	0.000319178	0.0121917	5
PPP1R15A	0.000513568	0.0159391	2
PPP1R3B	0.000997683	0.0233505	3
PPP2R5B	0.00200669	0.0353203	6
PPP3CC	0.000300654	0.0117438	3
PPRC1	0.00133575	0.0278208	3
PRAP1	0.000909963	0.0220561	6
PRDX2	0.00323735	0.0471799	4
PRIM1	0.0031613	0.0465992	3
PROCR	0.0031899	0.0469682	6
PRPF39	0.000854126	0.021604	2
PRR16	0.00150112	0.0301093	3
PRRT3	0.000348063	0.0126357	6
PRRX1	0.000275715	0.0112488	1
PRSS23	0.00121763	0.0265922	6
PRX	0.000874347	0.021872	4
PSAT1	3.49072e-06	0.000855417	1
PSG4	0.000131011	0.00737647	4
PSKH1	0.00206706	0.0359837	4
PSTPIP2	3.79696e-05	0.00364984	6
PTGES	0.000153599	0.00826174	4
PTGFR	0.00176968	0.0327943	4
PTGR2	0.00123058	0.0266764	6
PTK7	0.00211019	0.0362556	4
PTPN13	0.000884653	0.0219547	2
PTPN14	0.00285833	0.0441136	3
PTPRB	0.000291786	0.0116143	3
PTPRS	0.00260478	0.0414562	6
PTX3	6.68812e-08	5.87574e-05	1
PUM3	0.00145076	0.0292957	3
PVR	0.000710395	0.0191794	2
PWP1	0.00216313	0.0370323	2
PXK	0.00243827	0.0395709	1
PYCR1	0.000166433	0.00864087	1
PYGL	0.000994897	0.0233287	2
RAB11FIP1	0.00280255	0.0435519	4
RAB3B	0.00125942	0.0269426	3
RAC2	0.000528996	0.0162419	5
RAD23B	0.00322771	0.0471799	3
RAET1G	0.00288482	0.0441454	6
RALGAPB	0.00337848	0.0481314	3
RALGDS	0.000306146	0.0118659	6
RALGPS2	0.00254083	0.0408828	2
RASSF5	0.000480353	0.015323	6
RBM14	0.00123685	0.0266764	4
RBMS3	0.0024726	0.0399313	3
RCAN1	0.000248774	0.0105839	2
RECK	0.000274477	0.0112331	6
REEP2	0.000676811	0.0187461	6
REEP3	0.00331506	0.04764	4
REEP6	0.000174081	0.00878652	4
RELT	0.00166983	0.0318452	6
RFC4	0.00324367	0.0471799	1
RHBDF1	0.000369442	0.0129827	6
RHOB	0.000287764	0.0115968	6
RHOD	0.000525393	0.0161767	6
RHOQP1	0.00120847	0.0264539	4
RIGI	0.000673991	0.0187461	5
RND3	6.48563e-08	5.87574e-05	3
RNF169	0.00299892	0.0451437	3
RNF182	0.00123569	0.0266764	3
RPF2	0.000237504	0.0103697	2
RPL13AP20	3.85795e-05	0.00364984	6
RPL22P1	0.000492474	0.0155647	4
RRAS	0.000711712	0.0191794	4
RSL24D1	0.0034579	0.0484626	2
RTL5	0.00231993	0.038483	6
RTL8B	4.58499e-07	0.000215789	3
RXRA	0.00097037	0.0229421	4
S100A10	0.000549794	0.0165254	4
S100A3	0.000318171	0.0121885	4
S100A4	0.00225525	0.0378661	4
S1PR1	1.74968e-06	0.000576432	3
S1PR3	5.28915e-08	5.80837e-05	5
SAMD9	0.000171951	0.00878282	6
SARS1	0.00063198	0.0181048	1
SBK1	0.00183775	0.0335964	6
SCARB1	0.00236845	0.0388685	5
SCD	3.87329e-05	0.00364984	1
SCN3B	0.000105506	0.00649702	6
SDC3	0.000884063	0.0219547	4
SDC4	2.10452e-05	0.00252121	6
SEC63	0.00208001	0.0360188	3
SECTM1	1.55655e-05	0.00207194	4
SELENOM	0.00287809	0.0441454	4
SEMA3B	0.000961552	0.0229138	6
SEMA3F	0.00287853	0.0441454	4
SENP1	0.00358232	0.0491749	3
SERPINB7	2.83297e-05	0.00303519	3
SERPINB9	5.18541e-06	0.00108466	6
SERPINE1	0.00187531	0.0338996	3
SERPINE2	0.000359428	0.012871	1
SERTAD1	0.000550512	0.0165254	6
SESN1	1.82815e-06	0.000587594	6
SETD5	0.00359393	0.0492316	3
SEZ6L2	0.000431963	0.0141602	6
SF3A3	0.000916637	0.0221235	3
SFN	0.000151879	0.0082027	6
SFRP1	1.69719e-09	6.7473e-06	3
SH3RF1	4.35977e-05	0.0039096	3
SHANK1	0.00292149	0.0444513	6
SHMT2	0.000203433	0.00948874	1
SHOX2	0.00181234	0.0333097	4
SIM2	0.00288764	0.0441454	3
SINHCAF	0.00328571	0.0474251	2
SLAIN2	0.00242412	0.0394871	3
SLC16A9	0.00221374	0.037497	3
SLC1A4	0.000234025	0.0103143	1
SLC1A5	1.14192e-05	0.0017817	1
SLC28A3	0.000531207	0.0162419	5
SLC29A4	0.000295832	0.0117071	6
SLC2A12	0.00185094	0.0336235	6
SLC30A4	0.000215774	0.00973789	4
SLC31A2	0.00130796	0.0274931	6
SLC35E2B	0.00169282	0.0320932	1
SLC35F6	0.00159748	0.0310752	1
SLC37A2	0.00357935	0.0491749	4
SLC38A1	0.000254118	0.0106648	2
SLC39A14	0.00298797	0.0451437	1
SLC39A6	0.00346994	0.0484626	2
SLC3A2	0.000541118	0.0164305	1
SLC6A17	0.00235538	0.0387506	3
SLC6A9	0.000315636	0.0121605	1
SLC7A1	0.000256028	0.0107109	2
SLC7A11	4.21723e-05	0.00383273	1
SLC7A2	0.000141757	0.00781623	3
SLC7A5	0.000431085	0.0141602	2
SLC9A1	4.45704e-05	0.00396858	6
SLFN5	1.20484e-05	0.00178726	2
SLIT2	0.00100515	0.0233613	2
SLIT3	0.00207414	0.0360119	4
SMG7	0.000732369	0.0194188	3
SMTN	2.46962e-05	0.00280126	5
SMURF2	0.00333564	0.0477936	3
SNAPC3	0.000900286	0.0220075	3
SNCA	0.00265621	0.0420716	4
SNN	0.00304058	0.045503	6
SNRNP48	0.00349354	0.0486735	2
SNRPN	0.000793384	0.0206107	4
SOCS3	3.26538e-05	0.00331223	4
SORD	0.00294515	0.0447134	2
SPAG5	0.00188046	0.0339363	5
SPIRE1	0.000834131	0.0212615	3
SPRY2	0.00345285	0.0484575	6
SPTAN1	0.00179228	0.0330332	5
SPX	1.52336e-05	0.00204846	3
SQLE	4.52963e-05	0.00397943	2
SQOR	0.0034944	0.0486735	6
SRSF2	0.000503338	0.015718	4
SSRP1	0.000401454	0.0136836	2
SSTR1	8.75614e-05	0.00574072	3
ST3GAL1	0.00135015	0.0280194	3
STAC2	0.00137851	0.028252	3
STAG1	0.000481387	0.015323	2
STAT5B	0.000811385	0.0208429	3
STEAP3	5.26833e-05	0.00437058	1
STIL	0.00323561	0.0471799	3
STING1	1.4042e-07	9.13681e-05	6
STK39	0.00296387	0.0449458	3
STMN3	0.000381324	0.0132239	5
STX6	0.00177387	0.0327943	5
STXBP6	0.00342521	0.0482753	2
SUGCT	0.000116352	0.00684504	6
SUMF1	0.000813417	0.0208545	4
SUN2	0.00328157	0.0474251	4
TAF4B	6.93622e-05	0.00500161	2
TANC1	0.00300576	0.0451653	6
TAP1	5.77998e-05	0.00453384	6
TAX1BP3	0.00102344	0.0235784	4
TBC1D10A	0.000994231	0.0233287	6
TBL1X	0.000114792	0.00681409	2
TBX15	0.00208905	0.0360334	2
TBX2	0.0036263	0.049572	4
TBXA2R	0.00188249	0.0339363	4
TCF19	0.00350148	0.0486735	4
TCN2	9.8815e-06	0.00157245	4
TCP1	0.00131104	0.0274931	2
TCTA	0.00230441	0.0382945	4
TEAD3	0.00130336	0.027481	6
TENT5B	0.00131227	0.0274931	6
TEX10	0.00339069	0.0482377	3
TFAP4	2.22112e-05	0.00261338	2
TFRC	0.00278756	0.0433875	2
TGFBI	0.00197484	0.0350263	6
THRB	0.000197217	0.00948513	4
THSD1	5.22052e-07	0.000233628	6
TIGAR	0.000932355	0.02231	6
TINAGL1	0.00201898	0.0354275	6
TLCD1	0.000595177	0.017314	6
TM7SF2	0.000102624	0.0064094	4
TMED7-TICAM2	8.04242e-05	0.00546304	2
TMEFF2	0.00220548	0.037497	1
TMEM102	0.000194908	0.00943142	4
TMEM119	0.00121883	0.0265922	4
TMEM179B	0.00319994	0.0470259	4
TMEM245	0.000104241	0.00644925	3
TMEM255A	0.000493705	0.0155647	5
TMEM40	9.90389e-06	0.00157245	6
TMEM44	0.00292452	0.0444513	4
TMSB4X	0.000290957	0.0116143	4
TNC	6.35512e-05	0.00465265	2
TNFRSF10D	7.9653e-06	0.0014379	6
TNFRSF14	6.09669e-05	0.00461228	6
TNFRSF19	0.0029946	0.0451437	1
TNFRSF1A	0.000580504	0.0170756	4
TNFRSF21	0.000119954	0.00696365	5
TNPO3	0.0015882	0.0310752	2
TNS1	0.000785926	0.0205903	4
TOB1	0.000335344	0.0124516	6
TOMM34	0.00232559	0.0385008	3
TOX	4.91614e-05	0.00415288	2
TP53I11	1.89133e-05	0.0022866	6
TP53I3	3.69511e-06	0.00086444	6
TP53INP1	8.60456e-09	1.88985e-05	6
TP53INP2	1.49698e-05	0.00203373	6
TPBG	0.000368216	0.0129827	1
TPX2	0.00278868	0.0433875	5
TRAF4	0.000162203	0.00855007	6
TRIB3	6.70916e-06	0.00133959	2
TRIM26	0.000350742	0.0126859	6
TRIM59	0.000412422	0.0138645	3
TRIM62	0.00194984	0.0348171	4
TRMT6	0.000141548	0.00781623	3
TRPC1	0.00355886	0.0490571	6
TSC1	0.00275643	0.0431493	3
TSC22D3	0.000409313	0.0138306	1
TSEN15	0.00019893	0.00948874	2
TSPAN14	0.00147236	0.0296378	6
TSPAN9	0.000867557	0.0217765	6
TSR1	0.000694942	0.0189999	2
TTC27	0.00148658	0.0298631	2
TTYH3	0.00175442	0.0327012	4
TUBA4A	6.94563e-05	0.00500161	6
TUBB2A	0.00100102	0.0233505	6
TUBE1	0.00286033	0.0441136	2
TWSG1	0.00144919	0.0292957	5
UBE2E1	0.00109541	0.024718	3
UBE2L6	0.00106501	0.0241978	6
UBR4	0.00249578	0.0402071	6
UBTD1	0.000903748	0.0220075	6
UBXN8	0.0012268	0.0266764	4
UCHL1	0.000346055	0.0125976	5
UCP2	5.83379e-08	5.87574e-05	3
UIMC1	0.00337271	0.0481013	2
ULBP1	1.16874e-05	0.0017817	2
UNC5B	1.12998e-06	0.000391866	1
UPF3B	0.00199177	0.0352316	3
URB2	0.000902069	0.0220075	2
USH1G	0.00113256	0.0252076	6
USP1	0.00200751	0.0353203	1
USP36	0.00184579	0.0335964	3
UTP25	7.45954e-05	0.00522847	3
UTP4	9.86328e-05	0.00621906	3
VAMP5	0.00108702	0.0245708	4
VARS1	3.58391e-06	0.000858704	3
VASN	1.15117e-05	0.0017817	4
VAT1L	0.00203939	0.0356712	3
VEPH1	0.000525195	0.0161767	3
VGLL2	6.6514e-07	0.000273913	3
VIPAS39	0.00186391	0.0337837	3
VRK2	0.00363772	0.0496434	3
WARS1	0.00024007	0.0104411	2
WASF3	0.000351687	0.0126859	3
WASH7P	0.00245084	0.0397259	3
WDR12	0.00242298	0.0394871	3
WDR3	0.000211846	0.00969345	3
WDR36	0.00103243	0.0236066	3
WDR43	0.000549397	0.0165254	3
WNT4	0.00341325	0.0482616	6
WNT9A	0.00056558	0.0168343	6
XKR8	0.00086326	0.0217765	6
XPO6	0.000915137	0.0221235	3
XPOT	5.74727e-05	0.00453384	2
YARS1	0.000158677	0.00843166	2
YPEL3	4.22077e-06	0.000956967	6
ZBTB38	0.00228082	0.0380947	3
ZBTB42	0.00208513	0.0360334	4
ZC3HAV1	1.69798e-05	0.00215153	6
ZCCHC24	0.000837308	0.0213012	4
ZCCHC7	2.48708e-05	0.00280126	3
ZCWPW2	0.000900956	0.0220075	4
ZFAND2A	0.00155998	0.0309601	2
ZFP36	0.00203448	0.035652	4
ZMAT3	3.50113e-06	0.000855417	4
ZNF185	5.76562e-05	0.00453384	3
ZNF280C	0.00320453	0.0470259	3
ZNF33A	0.00221816	0.0375236	3
ZNF385A	1.0097e-07	7.39212e-05	6
ZNF568	0.00242399	0.0394871	3
ZNF629	0.000656383	0.0184431	4
ZNF639	0.00281516	0.0436963	2
ZNF658	0.00176981	0.0327943	6
ZNF746	0.00114848	0.0254582	6
ZNF826P	0.00334711	0.0478917	2
ZNFX1	9.17109e-06	0.00154944	5
ZPR1	0.00174557	0.0326748	3
