# Supplementary material for: ZMAT3 alleviates cell death in Fanconi anemia via adaptation of sphingolipid metabolism
Source: Sci Adv. 2026 Jul 31;12(31):eaeb6444. doi: 10.1126/sciadv.aeb6444 (PMC13426403; doi:10.1126/sciadv.aeb6444)
Supplement: Supplementary file 2 — Tables S1 and S2 [file sciadv.aeb6444_tables_s1_and_s2.zip › aeb6444_table_s2.xlsx]

## Sheet: molPercent species
		LPC(16:0)	LPC(16:1)	LPC(16:2)	LPC(18:0)	LPC(18:1)	LPC(18:2)	LPC(20:4)	LPC(22:3)	LPE(16:0)	LPE(16:1)	LPE(18:0)	LPE(18:1)	LPE(18:2)	LPE(18:3)	LPE(20:3)	LPE(20:4)	LPE(20:5)	LPE(22:3)	LPE(22:4)	LPE(22:5)	LPE(22:6)	PA(38:4)	PA(38:5)	PA(38:6)	PA(40:5)	PC(30:0)	PC(30:1)	PC(30:2)	PC(32:0)	PC(32:1)	PC(34:0)	PC(34:1)	PC(34:2)	PC(34:3)	PC(36:1)	PC(36:2)	PC(36:3)	PC(36:4)	PC(36:5)	PC(36:6)	PC(38:2)	PC(38:3)	PC(38:4)	PC(38:5)	PC(38:6)	PC(40:4)	PC(40:5)	PC(40:6)
+D+M_Z3.3_1	+D+M_Z3.3	0.0664082	0.0156914	0.00117658	0.0285336	0.066132	0.0046608	0.015143	0.000570114	0.0241142	0.0134617	0.00524393	0.170534	0.00839756	0.00087305	0.0121342	0.0714001	0.0125881	0.00850192	0.0181797	0.0348439	0.0775742	0.0456205	0.0206602	0.00558557	0.00539116	2.00157	0.535304	0.0497607	1.89827	5.19177	0.711129	15.8078	5.10729	0.607767	1.87187	8.08054	0.937908	0.686656	0.213844	0.0631375	0.381865	0.368658	0.486026	0.842906	0.531345	0.0782888	0.157287	0.33529
+D+M_Z3.3_2	+D+M_Z3.3	0.0641776	0.0158853	0.00120878	0.0407042	0.0707596	0.0033449	0.0146584	0.000437424	0.0208152	0.0126024	0.0072059	0.162377	0.00881939	0.000737811	0.0119334	0.0727542	0.0133033	0.00928853	0.01912	0.0374389	0.0818286	0.0488065	0.0250866	0.0056532	0.00468623	1.77228	0.550984	0.0415476	1.86567	4.85679	0.645244	17.0182	5.37759	0.581189	1.53318	7.84519	0.883568	0.495604	0.186586	0.0573369	0.374065	0.290003	0.437796	0.759014	0.569274	0.071353	0.147812	0.292658
+D+M_Z3.3_3	+D+M_Z3.3	0.0551355	0.0146597	0.00115112	0.0327959	0.0603819	0.00417904	0.02032	0.000140744	0.0216622	0.0125871	0.00593129	0.16818	0.00900992	0.000926941	0.0128398	0.0890673	0.0154074	0.00855011	0.020344	0.0400353	0.104442	0.0378126	0.0249689	0.00425714	0.00427334	1.5359	0.525596	0.0424119	2.0539	5.32239	0.610422	17.7044	5.28336	0.547317	1.76832	8.75959	0.920491	0.649848	0.213231	0.0544859	0.354481	0.338064	0.551346	0.771848	0.62912	0.0819841	0.158446	0.341662
+D+M_Z3.3_4	+D+M_Z3.3	0.048745	0.0172847	0.00117435	0.0332348	0.0666846	0.00257764	0.0188024	0.000731357	0.0225852	0.0112833	0.0104918	0.157433	0.00980769	0.00110199	0.0131662	0.0807252	0.0175479	0.00814974	0.0246927	0.0459401	0.114261	0.0372709	0.0205559	0.00434341	0.00342518	1.68595	0.527299	0.0316408	1.56977	4.64129	0.604564	16.762	5.39123	0.494223	1.8804	8.95875	0.861775	0.552936	0.192931	0.0614229	0.317291	0.296495	0.484036	0.738435	0.531411	0.0788153	0.138132	0.329983
+D+M_Z3.3_5	+D+M_Z3.3	0.0576185	0.0147443	0.00117671	0.0287843	0.0708014	0.00321423	0.0183853	0.000200008	0.0226573	0.0119471	0.00573866	0.162977	0.00891825	0.000969545	0.0128411	0.0785414	0.0143308	0.00793352	0.0212099	0.0382145	0.0952014	0.0446048	0.0230846	0.00401192	0.0051421	1.88857	0.614055	0.0409248	2.20165	5.51766	0.630264	17.3364	5.88473	0.565523	1.86522	8.17574	0.85688	0.674326	0.218437	0.0652646	0.336847	0.353305	0.516629	0.76825	0.590049	0.0696788	0.148152	0.324542
+D+M_Z3.3_6	+D+M_Z3.3	0.0599037	0.0162712	0.00100417	0.0352473	0.0670407	0.00367934	0.0191019	0.000460143	0.0201841	0.0112006	0.00525175	0.14386	0.00846694	0.00104506	0.0124487	0.0746805	0.0129567	0.00819785	0.0189029	0.0347595	0.092743	0.0455148	0.0197755	0.00379253	0.00640775	1.71157	0.506486	0.0468903	1.92858	5.68832	0.492063	19.8445	5.77099	0.537995	2.00715	8.67053	0.8844	0.681087	0.198937	0.0524607	0.360685	0.332015	0.471958	0.878196	0.580533	0.0680706	0.167926	0.271242
+D-M_Z3.3_1	+D-M_Z3.3	0.0304517	0.0123631	0.000946055	0.0186038	0.0542453	0.00289043	0.0184239	0.000818307	0.0215347	0.0107004	0.00368675	0.13561	0.00810435	0.000803351	0.0121555	0.0683055	0.0120389	0.00985983	0.0229834	0.0386413	0.0915665	0.020487	0.0146262	0.00376722	0.00281327	1.59468	0.49452	0.0385013	1.94251	5.29108	0.54593	19.2856	5.93494	0.638773	1.68494	9.66411	1.03794	0.626369	0.216335	0.0628803	0.360855	0.3723	0.475822	0.85092	0.576452	0.0744689	0.166537	0.402972
+D-M_Z3.3_2	+D-M_Z3.3	0.0396559	0.0140977	0.000865409	0.0287152	0.0634098	0.00344058	0.0169028	0.000731557	0.0245898	0.0115819	0.0035186	0.145359	0.00868531	0.000799946	0.0136075	0.0761105	0.0131738	0.00880482	0.0244623	0.0426163	0.0991984	0.0311741	0.0230192	0.00520387	0.00408391	2.04831	0.533718	0.0493479	2.35444	4.57674	0.749669	18.2506	5.51992	0.614118	1.82243	7.32479	0.834589	0.634664	0.208825	0.0552767	0.330349	0.325236	0.479792	0.87966	0.567138	0.0842897	0.133696	0.35155
+D-M_Z3.3_3	+D-M_Z3.3	0.0525189	0.0137711	0.00105339	0.0272146	0.0637744	0.0028179	0.0157744	0.000717621	0.0224793	0.0108804	0.00495878	0.141859	0.00739895	0.000878108	0.0102144	0.0624119	0.0109172	0.00875915	0.0198426	0.0331582	0.0726847	0.0473486	0.0286475	0.00449092	0.0053862	2.10661	0.481312	0.0419719	2.89312	4.96588	0.726316	16.9645	5.37952	0.599237	1.68676	8.77647	0.809515	0.5511	0.202671	0.0597569	0.356505	0.340222	0.52527	0.83456	0.549681	0.0790232	0.163802	0.356273
+D-M_Z3.3_4	+D-M_Z3.3	0.0469676	0.0155628	0.00128794	0.0282619	0.0649408	0.00359284	0.019366	0.000903187	0.0207597	0.0102766	0.00536176	0.121007	0.0083548	0.000655047	0.00971873	0.0678852	0.0102881	0.0086305	0.0205787	0.0363628	0.080161	0.0388869	0.0255873	0.00573406	0.00445382	1.82911	0.447928	0.0350471	2.45251	4.60256	0.375765	19.6362	5.22878	0.529673	1.66033	7.91959	0.838563	0.599336	0.216688	0.0638979	0.333902	0.364072	0.552552	0.878155	0.560589	0.0844881	0.192786	0.356036
+D-M_Z3.3_5	+D-M_Z3.3	0.054497	0.0140925	0.000924325	0.0339263	0.0659581	0.00347325	0.0202619	0.000871357	0.019373	0.0103452	0.00517064	0.124578	0.00778448	0.000826524	0.0100285	0.0615085	0.0108853	0.00707091	0.0195952	0.0361218	0.077605	0.0451298	0.0297752	0.00452974	0.0052796	1.70685	0.520131	0.0445002	2.12941	4.73572	0.506628	18.0268	5.58265	0.593685	1.67875	8.61038	0.922964	0.640232	0.206925	0.0617687	0.340709	0.336905	0.495607	0.867054	0.536098	0.0777875	0.182009	0.369889
+D-M_Z3.3_6	+D-M_Z3.3	0.0423815	0.014542	0.00083694	0.0261078	0.0621291	0.00254689	0.0222593	0.000702301	0.0228884	0.0128902	0.00582264	0.163435	0.01073	0.000640344	0.0134961	0.0796483	0.0120858	0.00930637	0.0245035	0.0412339	0.092221	0.0420789	0.026757	0.00444477	0.00631331	2.16119	0.532907	0.0452871	2.54953	5.25398	0.381115	16.4272	5.37166	0.619426	1.61479	8.56077	0.835428	0.621146	0.214551	0.0582123	0.278154	0.32667	0.493992	0.783872	0.487618	0.0687122	0.172796	0.372978
+D+M_Ren_1	+D+M_Ren	0.0718557	0.0154941	0.00133125	0.0343657	0.0767941	0.00306659	0.0151839	0.000366469	0.0177322	0.0127767	0.00635943	0.182076	0.0106483	0.000960262	0.0127902	0.0831852	0.0160592	0.0111552	0.0211705	0.0434634	0.101054	0.0625032	0.0278596	0.00696383	0.00632125	1.61292	0.443297	0.0426112	2.15161	5.43361	0.415221	18.5789	5.52778	0.501554	2.00801	7.96833	0.830973	0.601411	0.205794	0.0491109	0.369134	0.348911	0.468452	0.759368	0.487758	0.070787	0.137037	0.3131
+D+M_Ren_2	+D+M_Ren	0.0597286	0.0176957	0.000937776	0.0166418	0.0699209	0.00890663	0.0192877	0.000567945	0.0201029	0.0127919	0.00531563	0.205749	0.0138116	0.000798284	0.0172869	0.116762	0.0213622	0.0192939	0.0347124	0.0554868	0.156224	0.0218492	0.0146244	0.00386868	0	1.68824	0.467123	0.0365768	1.98141	4.45328	0.498125	19.8797	5.89225	0.615801	1.9954	9.09419	1.06579	0.633453	0.182268	0.0493564	0.319813	0.307653	0.490991	0.861529	0.4712	0.0719661	0.154375	0.323175
+D+M_Ren_3	+D+M_Ren	0.0675082	0.0161606	0.000815928	0.0297811	0.073264	0.00416912	0.0151049	0.000565657	0.0190692	0.0118541	0.00769215	0.168524	0.00859563	0.000964837	0.0108283	0.0714587	0.0122554	0.0102016	0.017863	0.0311164	0.0892862	0.0597468	0.0264842	0.00515991	0.00564229	1.65396	0.458995	0.040357	1.91049	4.95351	0.556714	18.599	5.88446	0.620637	1.86496	7.88295	0.93919	0.691289	0.20778	0.0493	0.388441	0.350884	0.487211	0.770401	0.491639	0.083837	0.137934	0.310423
+D+M_Ren_4	+D+M_Ren	0.0827624	0.0166957	0.00134737	0.0349375	0.0823589	0.00487321	0.0171382	0.000471003	0.0170242	0.0113858	0.0077189	0.152397	0.00867574	0.00078027	0.0114916	0.0678345	0.0123384	0.00972796	0.0186843	0.0339474	0.0879258	0.0531259	0.0269892	0.00594526	0.0049851	2.02078	0.467376	0.039737	2.11232	5.0264	0.619819	19.1251	5.60952	0.610666	1.76263	8.5066	0.992637	0.622632	0.20605	0.0656169	0.380154	0.347172	0.511498	0.803047	0.540897	0.08537	0.130281	0.297329
+D+M_Ren_5	+D+M_Ren	0.0896712	0.019577	0.0013407	0.0388625	0.0901727	0.00406275	0.0203825	0.000892014	0.0185278	0.0130974	0.00829985	0.188602	0.0102412	0.000877175	0.0112044	0.0766128	0.0115471	0.0105365	0.0211148	0.0361017	0.0868078	0.0559882	0.0265298	0.00537474	0.00509772	2.09181	0.480055	0.0378675	2.2394	4.85097	0.799611	16.9379	5.42725	0.584213	1.75771	8.38401	0.905435	0.649643	0.199127	0.0528387	0.336448	0.356636	0.468479	0.712173	0.52367	0.0610055	0.133127	0.288669
+D+M_Ren_6	+D+M_Ren	0.0866474	0.0204097	0.00131432	0.0402072	0.0932361	0.00470033	0.0223954	0.000883052	0.019999	0.0123687	0.00776385	0.179186	0.0106161	0.000746132	0.0123395	0.0868492	0.0146883	0.0115843	0.0210452	0.0386237	0.10185	0.0624527	0.0299629	0.0071869	0.00610734	1.6957	0.467126	0.0339507	1.69281	4.67609	0.465073	18.3038	5.57614	0.54642	1.75883	8.1627	0.916375	0.713647	0.192905	0.0559115	0.322088	0.316773	0.479908	0.828232	0.48144	0.0703655	0.138912	0.28821
+D-M_Ren_1	+D-M_Ren	0.0387998	0.0129639	0.00119163	0.0245715	0.0575877	0.00256072	0.0188913	0.00108597	0.0217188	0.0114747	0.0038452	0.161665	0.00880575	0.000831143	0.0121392	0.072706	0.013891	0.0119933	0.0246636	0.0391415	0.0982283	0.0524232	0.0284104	0.00563463	0.0054659	2.00722	0.448161	0.0390593	2.33188	5.29828	0.911496	16.3684	5.79986	0.591574	1.58763	8.86016	1.02658	0.700953	0.204099	0.0539708	0.337437	0.377847	0.492986	0.875041	0.512785	0.0854214	0.132849	0.320362
+D-M_Ren_2	+D-M_Ren	0.0481369	0.0141964	0.0016074	0.0265516	0.0583137	0.0037908	0.0208396	0.000939788	0.016706	0.0104101	0.00422169	0.137392	0.00834066	0.000414144	0.0100707	0.0675432	0.0110695	0.012678	0.0210868	0.0339682	0.098449	0.0451763	0.0268508	0.00615081	0.00697109	1.92997	0.417992	0.0350485	2.5454	5.08117	0.585795	19.1819	5.56705	0.569549	1.71228	8.68482	0.928042	0.620215	0.169698	0.0560976	0.315998	0.320531	0.458386	0.841606	0.46907	0.0743546	0.15273	0.310952
+D-M_Ren_3	+D-M_Ren	0.0679298	0.0169366	0.0011621	0.0333773	0.0773885	0.00420224	0.0201593	0.00101847	0.0212949	0.0111794	0.00558108	0.147546	0.00806066	0.000764866	0.0105008	0.0582265	0.0102883	0.0106689	0.0183048	0.0331021	0.0714398	0.053294	0.0276528	0.00600963	0.00656341	1.8803	0.486574	0.0441207	2.02773	4.86085	0.575905	15.7907	5.47608	0.594607	1.77209	7.75824	0.859425	0.665147	0.185927	0.0529374	0.32899	0.352772	0.500501	0.853727	0.529285	0.0796556	0.164118	0.319747
+D-M_Ren_4	+D-M_Ren	0.0417274	0.0130986	0.00106618	0.0169631	0.0661143	0.00325998	0.0182244	0.00103721	0.0200832	0.0109429	0.00327215	0.156348	0.00821242	0.00052416	0.0106598	0.0637509	0.0104606	0.0137182	0.0210053	0.0305873	0.0817798	0.0509918	0.0270311	0.00510946	0.00635179	1.8091	0.484531	0.0505272	2.24172	4.54706	0.674782	18.2229	5.8438	0.64562	1.53945	9.23841	0.968454	0.510531	0.176886	0.04909	0.330745	0.37157	0.444642	0.752174	0.46867	0.0870448	0.153664	0.319378
+D-M_Ren_5	+D-M_Ren	0.0575745	0.016567	0.000929964	0.0307333	0.0819721	0.00438843	0.02012	0.000953915	0.0163084	0.0104763	0.00463267	0.14047	0.00678962	0.000778823	0.00896592	0.0551488	0.00965299	0.011333	0.0198071	0.0359574	0.0810148	0.0508096	0.0297217	0.00599102	0.00686995	1.81588	0.492831	0.0451033	2.16471	5.17384	0.562642	18.3111	5.76705	0.61421	1.44582	8.72829	1.06219	0.682385	0.214329	0.0560738	0.342421	0.365966	0.464915	0.791563	0.489865	0.072713	0.138904	0.291316
+D-M_Ren_6	+D-M_Ren	0.061373	0.0143957	0.00107427	0.0316211	0.0678108	0.00415542	0.0171727	0.000834228	0.0234053	0.0121357	0.0055505	0.164546	0.00740996	0.000875921	0.00876824	0.053259	0.00841064	0.00972932	0.0179404	0.025769	0.0713683	0.0440764	0.0212752	0.00536686	0.00468899	2.10957	0.493609	0.046905	2.60094	4.88085	0.680895	15.9624	5.69545	0.597951	1.63479	8.5407	0.992006	0.6972	0.200753	0.0552023	0.348954	0.327231	0.545177	0.884623	0.480742	0.0801092	0.174537	0.33206
[truncated: 198 more columns]

## Sheet: molPercent totals
	groups	Total_PA	Total_PS	Total_PG	Total_PI	Total_PE	Total_PE-P	Total_PC	Total_PC-O-P	Total_LPC	Total_LPE	Total_DHSM	Total_SM	Total_DHC	Total_Cerd18:1	Total_Cerd18:2	Total_hexCer	Total_hex2Cer	PC/PE	(PG+PA+PI+PS)/ (PC+LPC+LPE+PE)	Total_14:0	Total_16:0	Total_16:1	Total_18:0	Total_18:1	Total_18:2	Total_18:3	Total_20:0	Total_20:1	Total_20:2	Total_20:3	Total_20:4	Total_20:5	Total_22:0	Total_22:3	Total_22:4	Total_22:5	Total_22:6	Total_23:0	Total_24:0	Total_24:1	Total_24:6	Total_26:0	Total_SFA	Total_MUFA	Total_PUFA	Total_w6	Total_w3	Total_w6/w3
+D+M_Z3.3_1	+D+M_Z3.3	0.0772574	5.972	3.07818	5.84033	11.0897	3.87316	47.3362	7.92579	0.198316	0.457847	0.750165	12.6562	0.0243111	0.168497	0.0731892	0.295461	0.181657	4.26848	0.211167	2.6588	52.1894	8.21291	27.2492	32.9696	21.0858	0.00297582	0.221941	0.0286615	0.703386	1.31075	5.47227	0.0828629	0.785494	0.00907204	0.180339	3.25817	4.04382	0.427331	0.667807	2.86428	0.00671011	0.00627332	14.8585	40.4497	36.1373	28.6809	7.31617	3.92021
+D+M_Z3.3_2	+D+M_Z3.3	0.0842326	6.64957	2.08151	6.7855	12.4935	4.46821	47.0045	7.04177	0.211176	0.458225	0.60412	11.4505	0.0163457	0.167034	0.066654	0.250095	0.165475	3.76231	0.217653	2.43597	52.7201	7.66424	27.9462	34.1686	21.8361	0.00314857	0.248373	0.0313168	0.76817	1.41668	5.87234	0.0897104	0.761418	0.00972595	0.21097	3.38654	4.40839	0.408837	0.489736	2.31601	0.00765704	0.00555562	13.8427	40.584	37.9779	30.0284	7.81188	3.84394
+D+M_Z3.3_3	+D+M_Z3.3	0.071312	5.58976	1.93887	6.77667	11.503	4.23801	49.5621	7.31046	0.188764	0.508983	0.550066	11.143	0.0164221	0.149304	0.057685	0.246459	0.147732	4.30864	0.196104	2.16405	52.9864	8.0596	27.8513	33.8368	22.1751	0.00150719	0.248191	0.0270068	0.716781	1.30991	6.0252	0.0858718	0.68982	0.00869085	0.211466	3.3887	4.34852	0.391898	0.463714	2.32283	0.00755385	0.00522488	13.2567	40.638	38.2545	30.3688	7.7549	3.91608
+D+M_Z3.3_4	+D+M_Z3.3	0.0655954	5.9532	2.52975	7.11329	12.6291	4.49732	47.4557	6.82852	0.189235	0.517186	0.477996	11.0563	0.0173103	0.175884	0.0607442	0.261307	0.169911	3.75766	0.217172	2.32523	51.8619	7.28919	29.135	34.2805	22.8305	0.00284095	0.265547	0.0298866	0.712209	1.39502	6.09675	0.092411	0.711408	0.00888109	0.219011	3.52143	4.48749	0.395043	0.479728	2.06764	0.00484102	0.00578702	13.1429	40.1419	39.3232	31.1709	8.02161	3.88587
+D+M_Z3.3_5	+D+M_Z3.3	0.0768435	5.82439	2.1515	5.87955	10.6485	3.85876	50.0268	7.58556	0.194925	0.481481	0.680213	11.9739	0.0195399	0.149809	0.0553096	0.229009	0.162326	4.69799	0.191388	2.61108	54.5877	8.36406	26.3704	33.5248	21.5286	0.00291659	0.226041	0.027202	0.653326	1.35525	5.28603	0.0790722	0.74525	0.00813353	0.18691	3.21425	4.04042	0.403739	0.578091	2.27043	0.00622878	0.00570009	14.7945	40.7344	36.3359	28.9413	7.26787	3.98209
+D+M_Z3.3_6	+D+M_Z3.3	0.0754906	5.51655	2.68256	5.79759	9.40495	3.50373	52.4818	7.46704	0.202708	0.444697	0.600426	11.2019	0.0153068	0.150101	0.0556587	0.252907	0.145362	5.58023	0.191446	2.31154	55.0706	8.2453	26.3368	35.6806	21.3851	0.00219037	0.218678	0.0254276	0.666916	1.15653	5.31454	0.075521	0.764219	0.00865799	0.174043	3.1799	3.72003	0.40367	0.472823	2.42263	0.00432943	0.00494749	13.26	43.0785	35.6667	28.627	6.90747	4.14435
+D-M_Z3.3_1	+D-M_Z3.3	0.0416936	4.76596	1.74175	5.78636	10.412	3.49463	52.7209	7.33329	0.138743	0.435991	0.57013	12.0214	0.0145721	0.150636	0.0468269	0.178222	0.145464	5.06347	0.165502	2.19769	54.173	7.88703	26.8666	33.6642	23.3401	0.000967194	0.236209	0.0275232	0.674335	1.29232	5.1901	0.068922	0.761064	0.0106781	0.214563	3.35127	3.81964	0.4311	0.578481	2.52575	0.00490163	0.00554818	13.9539	40.3144	37.9343	30.6373	7.16666	4.27498
+D-M_Z3.3_2	+D-M_Z3.3	0.063481	5.71994	2.20466	7.06974	11.3189	3.82404	49.097	7.34767	0.167819	0.472508	0.569704	11.5049	0.0235989	0.159899	0.0491239	0.227415	0.178011	4.33762	0.208477	2.68879	55.01	7.29156	26.6528	34.6121	20.9022	0.00263366	0.253332	0.0291472	0.675431	1.39707	5.82608	0.0679012	0.809613	0.00953638	0.224652	3.50472	4.1284	0.435861	0.518204	2.22245	0.00544451	0.00706098	14.825	40.5625	36.7079	28.9378	7.61597	3.79962
+D-M_Z3.3_3	+D-M_Z3.3	0.0858732	5.67849	2.34547	5.49197	10.7637	3.64862	49.8123	7.58019	0.177642	0.406443	0.806928	12.5581	0.0230844	0.152756	0.0499175	0.228619	0.188289	4.62783	0.187899	2.71156	54.7389	7.68423	26.6769	32.666	21.8217	0.00233147	0.247998	0.0322828	0.703861	1.14309	5.01443	0.0684682	0.817372	0.00947677	0.198688	3.19396	3.86301	0.460014	0.568881	2.87912	0.00560097	0.00663292	16.0586	39.7833	36.0004	28.8132	7.05922	4.08164
+D-M_Z3.3_4	+D-M_Z3.3	0.0746621	4.10745	2.39271	6.8933	11.9646	4.01878	50.1831	7.289	0.180883	0.40004	0.59201	11.2819	0.0227257	0.162142	0.0499649	0.204005	0.181038	4.19431	0.181912	2.3965	54.7398	7.13749	26.3421	34.6057	21.4941	0.00290237	0.262798	0.0301254	0.690598	1.38306	5.8784	0.0757033	0.806015	0.00953369	0.233439	3.64673	4.29318	0.446265	0.528755	2.4786	0.00501341	0.0068811	13.9083	40.6147	37.6631	29.5923	7.93125	3.7311
+D-M_Z3.3_5	+D-M_Z3.3	0.0847143	5.23698	2.25909	6.54637	11.2222	3.78987	49.5983	7.2837	0.194005	0.390893	0.656952	12.1387	0.0197129	0.142555	0.0450115	0.224645	0.16488	4.41964	0.194914	2.33941	53.8792	7.4542	27.0004	33.745	22.0549	0.00226188	0.249939	0.0290058	0.675327	1.30913	5.70101	0.0738336	0.787045	0.00794226	0.192776	3.62479	4.06614	0.441514	0.543901	2.54783	0.00603718	0.00601961	14.4128	40.0803	37.6811	29.8534	7.68731	3.88347
+D-M_Z3.3_6	+D-M_Z3.3	0.079594	6.01847	2.8767	5.97984	12.061	3.8777	48.5909	7.06073	0.171506	0.488902	0.559457	11.5762	0.0250331	0.160723	0.0525131	0.221909	0.197084	4.02876	0.206982	2.80948	53.6934	8.00336	27.6613	33.4143	22.3574	0.0025086	0.246063	0.031635	0.579846	1.21805	5.65565	0.0811359	0.859572	0.0100087	0.219546	3.44126	3.97446	0.455482	0.54695	2.44515	0.00490869	0.00708593	14.6528	40.2141	37.5085	29.9466	7.41543	4.03841
+D+M_Ren_1	+D+M_Ren	0.103648	6.53152	2.60275	5.86197	10.2087	4.20816	49.6135	7.61054	0.218458	0.51943	0.587547	11.2917	0.0193473	0.135642	0.0598585	0.290503	0.135367	4.85993	0.208623	2.15188	54.3754	8.00788	26.7926	35.7891	20.9235	0.00336846	0.213973	0.033818	0.735196	1.1998	5.3746	0.0890712	0.710154	0.0115217	0.19777	2.95135	3.94458	0.405242	0.461483	2.10253	0.00596536	0.00427264	13.6542	42.7509	35.426	28.3749	6.93237	4.0931
+D+M_Ren_2	+D+M_Ren	0.0403422	5.22067	2.32208	6.63733	11.1348	4.46524	51.8391	7.33553	0.193687	0.679698	0.486067	9.03477	0.017103	0.144088	0.0595431	0.256647	0.131831	4.6556	0.187981	2.25017	53.2325	6.95375	27.8685	36.1734	23.2047	0.00212436	0.238696	0.0387633	0.692054	1.47111	5.87655	0.0929864	0.722993	0.0198618	0.237662	3.39022	4.22289	0.388922	0.357589	1.72479	0.00519483	0.00395315	11.8219	41.1642	39.1809	31.4089	7.63504	4.11379
+D+M_Ren_3	+D+M_Ren	0.0970333	5.24128	2.24767	6.12689	11.2312	4.45949	49.6562	7.16069	0.20737	0.45971	0.807748	11.6856	0.0216726	0.123803	0.0564848	0.275997	0.139951	4.42129	0.187399	2.21716	54.2485	7.91227	26.1972	34.7008	21.5453	0.00295825	0.242252	0.0384453	0.762261	1.39924	5.75822	0.0903783	0.693539	0.0107672	0.213043	3.10155	4.11281	0.383084	0.4578	2.27482	0.00684354	0.00443334	13.9151	41.3696	36.9823	29.6145	7.24419	4.08804
+D+M_Ren_4	+D+M_Ren	0.0910455	5.14072	2.55509	6.56918	9.29632	3.73206	51.2073	7.62544	0.240584	0.439932	0.521258	11.9687	0.0167837	0.124809	0.0554674	0.283601	0.130538	5.50834	0.197901	2.59861	54.9972	7.83567	26.2316	34.6364	21.5459	0.00259672	0.240068	0.0313873	0.756844	1.36362	5.22953	0.0781791	0.6758	0.010199	0.167606	3.03733	3.74206	0.379432	0.452949	2.44937	0.00541845	0.00417723	14.3613	41.5372	35.9211	29.003	6.7997	4.26533
+D+M_Ren_5	+D+M_Ren	0.0929905	5.7446	2.7145	5.91063	11.0331	4.27507	48.6079	7.17501	0.264961	0.49357	0.65796	12.3975	0.0219235	0.133429	0.0612682	0.269718	0.144453	4.40563	0.201291	2.6812	53.9292	7.7331	27.1632	33.4939	21.7265	0.00342458	0.201491	0.036037	0.702048	1.33744	5.45587	0.0859624	0.75808	0.0114286	0.212142	2.96738	4.07271	0.415244	0.500775	2.529	0.00686646	0.00472805	15.3583	40.3459	36.5622	29.3738	7.06929	4.15513
+D+M_Ren_6	+D+M_Ren	0.10571	5.27914	2.98213	6.40173	11.4541	4.64689	48.4762	7.09816	0.269794	0.51766	0.541112	11.5779	0.0195502	0.138618	0.0615201	0.291055	0.13733	4.2322	0.203811	2.27296	53.4329	7.51599	26.9608	34.9772	21.9268	0.00294501	0.221068	0.0342318	0.702069	1.32044	5.87098	0.095218	0.719112	0.0124673	0.222982	3.30716	4.21656	0.393775	0.475756	2.14685	0.00630666	0.0045828	13.4383	41.2529	37.6521	29.9749	7.55352	3.96833
+D-M_Ren_1	+D-M_Ren	0.0919341	5.80558	2.79201	6.12936	10.0281	3.78055	49.6879	7.68878	0.157653	0.481103	0.717836	12.0244	0.0199018	0.125447	0.0471375	0.267159	0.153595	4.95488	0.206322	2.55983	54.1811	8.00253	27.3563	32.5116	22.5766	0.00305899	0.222446	0.0339032	0.668854	1.45309	5.0925	0.0742404	0.736416	0.0130793	0.218644	3.22054	3.79934	0.382306	0.512727	2.25662	0.00504225	0.00482747	15.3952	39.2573	37.0982	29.9416	7.02914	4.25964
+D-M_Ren_2	+D-M_Ren	0.085149	5.76361	2.62959	6.2756	9.74937	3.79809	51.3376	7.27744	0.174376	0.43235	0.731204	11.1489	0.022369	0.128212	0.0465854	0.245556	0.152472	5.26574	0.20275	2.45338	55.8371	7.59307	26.5535	35.0822	21.7751	0.00253736	0.228872	0.0318461	0.649176	1.27185	5.20067	0.0687866	0.743595	0.0136178	0.213587	3.23894	3.74106	0.385939	0.44845	2.05754	0.00548522	0.0049573	14.6019	41.4334	36.1539	29.0457	6.98655	4.15737
+D-M_Ren_3	+D-M_Ren	0.0935198	5.35865	2.59139	5.11636	13.1869	4.79559	46.5075	7.21551	0.222174	0.406958	0.808446	13.0313	0.0216377	0.130748	0.0531078	0.289538	0.169175	3.5268	0.181931	2.50661	53.2821	7.96275	26.3162	32.3799	21.5761	0.00291836	0.250373	0.0425858	0.696858	1.29606	5.49608	0.086081	0.827906	0.0116873	0.258059	3.4	4.49393	0.453945	0.521177	2.66662	0.0101689	0.00540723	15.3679	39.4901	37.2959	29.2445	7.90427	3.69984
+D-M_Ren_4	+D-M_Ren	0.0894841	5.93354	2.60951	5.62601	10.0373	3.91103	50.2449	7.49411	0.161491	0.431345	0.828143	12.0688	0.0187168	0.12129	0.0440846	0.228644	0.150257	5.00581	0.197268	2.39523	54.2366	7.35573	26.8954	33.9671	22.6552	0.00341608	0.236826	0.0391858	0.716374	1.35638	4.98894	0.0711811	0.732816	0.0147554	0.2148	3.0584	3.71808	0.396205	0.525578	2.35941	0.00577779	0.0044448	14.9358	40.253	36.7922	29.8679	6.78733	4.40054
+D-M_Ren_5	+D-M_Ren	0.0933923	5.77827	2.60964	5.80504	9.55757	3.6442	50.4242	7.53904	0.213239	0.401336	0.813844	12.5359	0.0175684	0.122686	0.0457855	0.248567	0.148237	5.27584	0.199031	2.41739	54.8684	7.95238	26.2043	33.8674	22.2336	0.00289243	0.21246	0.0292656	0.680213	1.3252	4.92874	0.0706896	0.758641	0.0122869	0.190907	2.94189	3.67382	0.409854	0.452307	2.41519	0.00628545	0.00478771	15.1292	40.7394	36.053	29.2981	6.62866	4.4199
+D-M_Ren_6	+D-M_Ren	0.0754074	6.34745	2.98743	5.98271	9.02134	3.50066	48.7219	7.71531	0.198437	0.409168	0.8943	13.5133	0.0232117	0.122118	0.046562	0.277464	0.16179	5.40074	0.221269	2.72917	54.5971	7.79173	26.2994	32.4291	21.3824	0.00276006	0.227755	0.0332543	0.665031	1.28421	5.06129	0.0662059	0.817527	0.0105636	0.174523	3.16251	3.62306	0.443559	0.537123	2.89875	0.00681299	0.00513992	16.5486	39.7082	35.4305	28.5094	6.79649	4.19473
[truncated: 22 more columns]
